# Supplementary material for: Synergistic Effects of the RARalpha Agonist Tamibarotene and the Menin Inhibitor Revumenib in Acute Myeloid Leukemia Cells with KMT2A Rearrangement or NPM1 Mutation
Source: Cancers (Basel). 2024 Mar 28;16(7):1311. doi: 10.3390/cancers16071311 (PMC11011083; doi:10.3390/cancers16071311)
Supplement: Supplementary file 1 [file cancers-16-01311-s001.zip]

Archive with 2 entries (2 files):
- File S1.pdf
- Supplement Cancers final.pdf
